# Supplementary material for: The NAC transcription factor family in maritime pine (Pinus Pinaster): molecular regulation of two genes involved in stress responses
Source: BMC Plant Biol. 2015 Oct 24;15:254. doi: 10.1186/s12870-015-0640-0 (PMC4619436; doi:10.1186/s12870-015-0640-0)
Supplement: Additional file 1: — Names, gene accession numbers and sequences of the P. pinaster NAC proteins. (XLS 37 kb) [file 12870_2015_640_MOESM1_ESM.xls]

## Sheet: Hoja1
Sustainpine3 ID	Name		Subfamily	Protein sequence	Size (aa)	Arabidopsis ortholog	Score	E-value
sp v3.0 unigen1398	PpNAC1	Full-length	C	MTLSVNGQSRVPPGFRFHPTEEELLYYYLKKKVSFEKIDLDVIRDVDLNKLEPWDIQERCKIGSTPQHDWYFFSHKDKKYPTGTRTNRATAAGFWKATGRDKAIHTNLKKIGMRKTLVFYKGRAPHGQKTDWIMHEYRLDDAEYPQANTFNELQEDGWVVCRVFKKRNHHKSQESAELSPKYGSKQFSNNKIMSDSDCPSDNLTDQLHYTHQLNMCKQELEMQQYAFPHDQFMQLPQLESPKIPTCNNPPSSGIKRFFPDSRSGFFQLENISNSKRPCSYPMTLDMTELEGSTVTTHDHMTEFKPTEEVQNLQDWTVLDRLVASHLNGQEVETPKLEVRTYGAPNSSSDHQALVDAATASGDQLTLLPQLRINRLNPHDYSSCEIDLWNFVK	392	At2g46770.1	671	4e-86
sp v3.0 unigen18613	PpNAC2	Full-length	A	MGILRKELAFERAGNTVKGVIKISLYNMGRQDAEAQLNLPPGFRFFPTDDELVVHYLCKKAASLPIAVPIIAEVDLYKFDPWELPEKALFGEKEWYFFTPRDRKYPNGSRPNRAAGSGYWKATGADKPITAKGSNRRVGIKKALVFYVGKAPKGNKTNWIMHEYRLADVNRSAKKKGSLRLDDWVLCRIYNKKSSAEKLAKEQEWSSEAAMEPSHEEIDQKVPGILPTGNTIMNSNVEHSERISQDSTKSAPSPNCRTISNHDSRTSAITSMSYNSNFEQNLNISNASSAPMELPGLAPFFNPMTNHRTNYDSADLIPPILLTDSSCSMQSSHDLKSDKEEVQSSCRLEELMQQQRQQQQENAGLNQSMFTFGFESLQNPFPQLDQIQPPSSNDPFQDY…	414	At1g01720.1	711	6e-93
sp v3.0 unigen20354	PpNAC3	Full-length	A	MGMSRRNAEADLQLPPGFRFFPTDEELVVHYLCKKAASQMIPVPIIAEVDLYKYDPWQLPEKALFGEKEWYFFTPRDRKYPNGSRPNRAAGSGYWKATGADKPITAKGGKKRVGIKKALVFYAGKAPKGTKTNWIMHEYRLADVSRPARKKGSLRLDDWVLCRIYNKKISAEKLAQGQKESSYDVVPMEAIDEKDMDNQPSSTSIEHSGIEQSNPSSDRLMKLEPSPTSHNVVPPRSYPMNSNFNLQNPDFFQNTSNPFNASTLKAPVQNTAFNPISPSIDHQWANYNSADLISGLHTDSSSSKPSSSSDPISEKEEVQSSFRLENFLQEQPQSTYNFSMEGLQNPFPQLDQITFFDFNQDYFTGLTTSDYLPRFNSNDIQFQ	383	At1g01720.1	715	5e-94
sp v3.0 unigen14173	PpNAC4	Full-length	D	MESATVNSKQQQQMNKLDDEHLPPGFRFHPMDEELVTYYLTQKVLDSSFSCRAIAEVDLNKCEPWDLPDKAKMGEKEWYFFSLRDRKYPTGTRTNRATEAGYWKATGKDREIYRGKTNTLVGMKKTLVFYKGRAPKGEKTNWVMHEYRLEGKFAYYDLPKTAKDEWVVTRIFQKSSGAKKGPLGLGRSSSYPDIDSPNLPPLLESPYIPTSVGGAISFESESAGSDQQHVTCFSTPGYPNNNQGFGLPPNQVQQNVGSISSGMPDFTFLQDILMGMNANSNPTEIPPQMSNRASQLPPYSIGPNSNLPTFANLLYPGGMPQNSYNNIFKTHADIANDRFKQCKMEPPSPLFDASRTVKNSTVQQPGSSHWINPSSGYQHGNQDNLEPKYRVPHQQQQMQ…	447	At5g61430.1	750	1e-97
sp v3.0 unigen48085	PpNAC5	Full-length	D	MEGLNFTYAQDKGDTQLPPGFRFHPTDEELITHYLVRKVLDSNFSGRAIAEVDLNKCEPWDLPEKAKMGEKEWYFFSLRDRKYPTGLRTNRATEAGYWKATGKDREIFSARGSSLVGMKKTLVFYKGRAPKGEKSNWVMHEYRLEGKFSYNQLPKTSKDEWVVCRIFQKSIGAKKSSSGFNRSSYLDVGSPSLPPLSAVNDESGSLESEGSAREHVSCFSNPQYNNNNNSGFRTPSHHLQQQRTSADSAELSEIASIMRSTAPFIHNMVLNDPRLSMNSINRPSPFPPFLNPRQENNHVPQAPLLFSQLAAFPPNSIPTNVSFPMENQAQLHSLLPGLSQNNLLRALFDQYNDPGTLKHCKLEPSFGPQLDKSGKVESASQWVESQPRPEINGLPQQMQ…	448	At5g61430.1	752	4e-98
sp v3.0 unigen9089	PpNAC6	Full-length	D	MIMGSSSRSSGNTGEEGLPPGFRFHPTDEELVSCYLVRKVLDNNFSGIAIAEADLNKCEPWDLPEKAKMGEKEWYFFSLRDRKYPTGLRTNRATEAGYWKATGKDKEIFKVHTERLIGMKKTLVFYRGRAPKGEKTNWVMHEYRLEGHLSYHQLSKNCKDEWVVCRIYHKNSGGKKITPGFINRNFYSDECMGSHSLPALxxxxxSYTTRGGVHTEETELSDMGNINLCNNNSILSNDPQFNMNMRTSNPMSCLFPQMSCSGSFPGVSSQMGLPSNPILMALAEQFSVSELNLKQCKMEQTSSAANNDNSVKISHQEQWHMGRSRNDQQQINMENSGISQNPTMESHGIDPQDHTAMCLNPDQMNPIMFNRVIRPYQLDPSPEATPTLDLDSLWGY	396	At5g07680.2	687	3e-89
sp v3.0 unigen101488	PpNAC7	Full-length	A	MGVSINMGRRNAEAELELPPGFRFCPTDEELLVHYLCKKGASQSLPVPIIADVDLYKYDPWQLPEKALFGEKEWYFFTPRDRKYPNGSRPNRAAGTGYWKATGADKPISVKGGKKRVGIKKALVFYAGKAPKGSKTNWIMHEYRLADVSRPARKKGSLRLDDWVLCRIYNKKTSAEKLALEQNESSMDVPMEAIDEKEMVNQPSSTSIEHSGIEQNSPSSDLLNKMGPSPTSHNGVPPRVLPMNTNISSPNLDFFQKIITPSSAGTPKAPVQNTEFNPISSSINHPWINYDSIDLLSGLHPDSSSSKPSSSSDPISEKEEVQSSLRLETSSPEEQKPFFNFSLEGLEYPFSHLDQITLPDPYQDYFTSWTSSDLPRFYANDVHFC	387	At1g01720.1	663	4e-86
sp v3.0 unigen49697	PpNAC8	Full-length	A	MGSRNAEADLHLPPGFRFFPTEEELMVHYLSKKATSQPLPVQIIADVDLYKYDPWRLPEKALFGQKEWYFFTPRDRKYPNGSRPNRAAGSGYWKATGADKPITAKGGKKRVGVKKALVFYVGKAPKGSKTNWLMHEYRLADLNTPARKKGSLRLDDWVLCRIYSKKISAEKLEREQKESSNDVPMETIDEKEIENQPTSASIEHSGIEESKPFSDHLDELGPSTTSYNAVPLNSNIYFENPGFFQNSTTPFSGSILKAPVQNTAFNPISSSINHHWTNCNSADLISRLHTDSSCSKPYSEPISEKEEIQSSFRLENISQEKQLSLFNSSPEGIQNTPSYLDQITFPDTYQDYFTTLNCSDYLPRFYPNELFR	374	At1g77450.1	615	1e-79
sp v3.0 unigen22292	PpNAC9	Full-length	A	MGRRDAEADLQLPPGFRFFPTEEELIVHYLSRKAASLPLPVPIIADVDLYKYDPWRLPEKALFGQKEWYFFTPRDRKYPNGSRPNRAAGSGYWKATGADKSITSTASRGVKKRVGVKKALVFYVGKAPSGSKTNWLMHEYCLADINRPARKKDSLRLDDWVLCRIYNRKISAEKLALEQKESFNDVPMETIHEKEMKDEPTSNSFNHSAIEQSNLSFDHLSKFGSSPTCYNAVPLGASPMNSNSRFQNLDFLQNSTTPFRGSTLKAPEQNTAFNPISPSQTNCNSAELISGLHDDFSCSKASSFSEPIWEKEVESSFRLENISQEQQQSLFNLDLEGLQSSFPQLDQISFSDAYQDWLLL	360	At1g77450.1	623	6e-81
sp v3.0 unigen2770	PpNAC10	Full-length	A	MTQKGGTEGQIDLPPGFRFFPTDEELVVHYLCKKVVSHPLPAFIIGDVDLYKYDPWDLPEKALFGEKEWYFFTPRDRKYPNGSRPNRAAGSGYWKATGADKPITTCGGRKRVGVKKALVFYKGKAPKGSKTNWIMHEYRMAEINMAARKKNTLRLDDWVLCRIYNKKSSAERLEEKKLAEEMESRHDMHETVEQQKNTQIVPSEPSPTDASTVSAEAGLPCTNSAPFNPHLPALPMNPFYQHQSTTTDEVQMNVKLANQLIQKQQQSGQCLNFNLALDNVQSPFFQLDNSEPSSLFNPYQEFMDNYSIQRSY	314	At1g77450.1	659	4e-87
sp v3.0 unigen10311	PpNAC11	Full-length	A	MREIGRMGCKSGPNSEQINLPPGFRFYPTDEELMVHYLCKRVASQPFPIPIIAEIDLYKFDPWQLPEKALFGEKEWYFFSPRDRKYPNGSRPNRAAGSGYWKATGTDKPVTAGANKIKVGVKKALVFYKGKAPRGVKTNWIMHEYRLADSASRAAKRKGSVRLDDWVLCRIYEKHYAAQKNGPKESNELSSCVDQEEDQYMVAAASTSPADMDDSKLLINLPRINSLNRINSLLKFPTREVMKMPDPNYNQTEQQYSRGETDAGSNSRCQAIEYDQNSPYWRNQQFGYNYDQMVQNPFPPQLENVTSFGGNSSVYFANLAAELL	324	At1g01720.1	666	2e-87
sp v3.0 unigen18783	PpNAC12	N-terminal	A	MERPMTFLASNPQLPPGFRFHPTDEELILHYLKKKASSSPLPVPIIAEIDLYKFDPWELPGKASFGEREWYFFSPRDRKYPNGARPNRAAASGYWKATGTDKPIVISESTTIPVGVKKALVFYRGRPPKGIKTSWIMHEYRLTDSGTSTTGHRKGSMRLDDWVLCRIYKKKNTNPRLAAAKERDEPEMEDVLATLPDIDQDQKPAIPKVASFGLLDGEYPLLPFLTDNPDCTGLAGLPELESFHNNSKREEYMNNNSNNTF	261	At1g61110.1	691	1e-91
sp v3.0 unigen6522	PpNAC13	Full-length	A	MELPPGFRFHPTDEELVVHYLKKKAMSSPLPVSIITELDLYKFDPWDLPGKTTYGEHEWYFFSPRDRKYPNGARPNRAAASGYWKATGTDKPILTSSSRQKIGVKKALVFYRGRPPKGIKTDWIMHEYRLADGISKPSSLASRKGSLRLDDWVLCRIYKKSRHSPRMEESEKDESHIEEGSSSLLDIHHDQHLQLPKCGPFSSLLASAVDVLDESLIDVESPQETGYQRNPLFPSNSRNDNISNNNNGDNGPANFNTLHPQAIHEEKLLGTIGDFRQIYQSRFP	286	At1g61110.1	693	1e-91
sp v3.0 unigen12170	PpNAC14	Full-length	A	MEGVAFQQQAVPELLVGFRFHPTDEELITHYLEKKVSSSPLPAPIIADIDPYQHDPWDLPAKAFFGENEWYFFSQKDREYPSGARPNRAAGSGYWKATGSDIPIVSMSGSASPRKVGVKKSLVFYKGKAGEGVMTNWIMHEYCLAQTLPTERKGSVPLDDWVLCRLFQRLNHSPGMLSCSQLEVPSPSATDVQRTRLKPAMPKFSSFSRVLLNEGPSMENLPNHATSDANNAAVSSAESTSSLQVVPHPPLNSSESGSDSSMNWSTHSLQETSARRINIFDIFLIKIRREQRGSNPSL	300	At3g04070.2	523	1e-65
sp v3.0 unigen31128	PpNAC15	N-terminal	A	MMEEQALQQLPPGFRFHPTDEELVIHYLKKKVSCSPLPASIITEIDLYKHDPWELPAKASYGEQEWYFFSPRNRKYPNGDRPNRSAGSGYWKATGTDKPIVIMSGTASL	109	At3g04070.2	708	1e-91
sp v3.0 unigen1204	PpNAC16	Full-length	A	MKQSMGTMKMEGSESQQVVLPQLPPGFRFHPTDEELLIHYLKNKVSCSPLPASIIAEIDLYKYDPWDLPAKACFGEHEWYFFSPRDRKYPNGERPNRAAGSGYWKATGTDKPIVITSGSTSSQRAGVKKSLVFYKGRPLKGVKTNWIMHEYRLAETLPIKKKRSLRLDDWVLCRIYKKLSHSPRVASCPELETPSPSAADVQRARQKSAMPKFGSFSRLLLGEGTSMESFLIHATSDSNASQSYVEPSSNLHVVPQKLNSSENRSHLSMTIGFNGDEVSSVSLAKRRNTLNPALSSQPQSSNPYVAAAVPDQHMFRLPFNENLNTETPPWPLPAGNMWSSFDDG	346	At3g04070.2	652	2e-84
sp v3.0 unigen52990	PpNAC17	N-terminal	E	MIFPVNNLSSSSCSVKEKEKKAVESSFEHDQDVLMPGFRFHPTEEELVEFYLRRKVEGKHFNIELIRSLDLYRYDPWELPAFASLGENEWFFYVQRDRKYRSGDRPNRVATSGYWK	116	At2g02450.1	394	7e-49
sp v3.0 unigen54561	PpNAC18	N-terminal	E	MSSCSIKGKEWRAGETSFEHDQDVLMPGFRFHPTEEELVEFYLRRKVEGKHFNIELITSIDLYRYDPWELPALASIGEKEWFFYVKRDRKYRNGDRPNRVTKSGYWKATGADRMILKEFSGCIGSKKTLVFYKGKAPKGKRTGWIMNEYRLPQPQSQRFEKSELSLCRVYERSGGSEDGRQRAKQRHKRT	190	At2g02450.2	679	1e-87
sp v3.0 unigen4164	PpNAC19	Full-length	E	MEQKDDIDQADEMMLPGFRFHPTDEELVGFYLRRKVQQRPLSIELIKQLDIYKYDPWDLPKMASIGEKEWYFYCPRDRKYRNSARPNRVTSAGFWKATGTDRPIYSSDGTKCIGLKKSLVFYKGRAAKGIKTDWMMHEFRLPTAADSKGSLDKNLPPNDAWAICRIFKKNTISQRALSHAWAPPLAERRVESISSPMNSDMVSGNCMGAVNFSHDPEEQSNQTRNQTSTSSNLSNSQSSDHQTYNHDFQPKNVEISMEASYDTGLDGSDKVESSKSMPSFCGLKSMGLPNLELPNNYYSHVDPLSLKGTLDLVSCMLQMSPMAEFSVRPSSSDMTAAFSDPKTNYQNFSFFQPEATTDHHEDIFLKHNITNGHHLSPRSASSNNLLQFPPQLYDVLRSN…	403	At1g26870.1	749	5e-97
sp v3.0 unigen69870	PpNAC20	N-terminal	E	MEEMYNDGAVQGESMVIPGFRFYPTEEELVGFYLKKRVEGGHQLHFDIIIPTLDLYQYDPWELQGLASDGRERQWFFFVPRDTNKYPRPSRLTKSGYWKATGSDRAVRNELLQCIGVKKTLVFYKGRAPLGQRTE	135	At2g02450.2	442	1e-54
sp v3.0 unigen47403	PpNAC21	Full-length	E	MQQETYNDVKMQGELMNLPGFRFHPTEEELLRFYLKKKVQGCHQVNLDIIIPTLDVYQYDPSELPGLAHDAWERQWFFFVPRDHKNSCRRPNRLTVSGYWKATGSDRPVRNDLLQCIGLKKILVFYRGKAPCGQKTDWIMNEYRMPDFRSSPGQKKKTDIVLCRIYRKAASKKSMEQRANLDYFRKEESAVSGDEYKEGSHSVTLNDSCQLSNSVTRDQISSIHYNENQEGLCFSDPGKTNKDARLFECLEPIIFSEETMVLKTPKTYKPAQLELPILSMDSFYSRSISTPYSLLPTPSPFHIPLL	306	At2g17040.1	457	2e-56
sp v3.0 unigen4346	PpNAC22	N-terminal	E	MAMFEELDNNGAVQGGLTVFPGFRFYPTEEELVGFYLKKRIEDMHHLNFDMIIPTLDLYRYDPWELPGLSNDAGDRQWFFFVPRDNRKFPRPSRLTVSGYWKATGSDRAVRNELLQCLGLKKILVFYKGKAPLGQRTDWIMNEYRMAELSSSPPKKNMDMVLCRIYRKTASQKSIEQRTKADRLDKEERIILDSDEFEEK	200	At2g02450.1	429	1e-52
sp v3.0 unigen11469	PpNAC23	Full-length	B	MVRTKKERVSLPPGFRFHPTDEELILYYLKRKVCNRPLKLDAIAEVDVYKCEPWDLPEKSRLQSRDLEWYFFSAKDRKYPKGSRTNRATRVGYWKATGRDRSIENDERTVGMKKTLIFYTGRAPSGIRTNWVMHEYRLEDKQLRHSDVVQDSYVILKLYEKSGPGPKNGEQHGAPFREEDWNENTNEDVLTLPTVTDASPLAIQLSVGNLVENNEDISSKQDPVVDDSFVPDQLPLLPDELFVPSGNSLFPDDDDVLNELLCECLSGPENSSMLQLHQFNDVQKQDDIIPSESSRCTIMHKEGTEILSEQDDISFLFDEQHARANISQGDGCSLLRQGSMEKMIDSFLQDVRTPSSSHLAGDFLELNDLTSELEGNTSGLGSFNELNEFFDASDNMHGF…	674	At5g04410.1	706	2e-85
sp v3.0 unigen93534	PpNAC24	Full-length	B	MGDLNCLPPGFRFHPTDEELVCYYLRRKLSNSKSGSEPVYLNAITDIDLYKYEPSDLAARACFQGRDQQWFFFTEGNRKKYRNGSRKNRATEGGYWKITGKDHPVLSRGVTVGMKKTLVFHRGRSPRAERTSWVMHEYRLVYGEAGESSLLEKDHFVLCRVFLKSGSGAKTREQHGVSLSREDSRSTENQSALVTENNQYDDVILPSSGEGEVEETYSPLKPLTATSEEDTIPWDEDYLSKFLLECLNEPDNDQTARDSVQIPVGADEWSGLINDRFAEVEGVSTLADEVDILIRNDAHEQSLADKKLHTERNVHRVDYMDEANITEQSNFEALFSPAYLGGDFLELNDLISPLESD	357	At3g10500.1	512	5e-61
sp v3.0 unigen5363	PpNAC25	Full-length	B	MDQVSLQPGFRFHPTDEELVSYYLKRKVRGQRFSFNAISEIDLYKLEPWDLPGKSCLKSRDLEWYFFNPKDRKYPNGSRTNRSTKDGYWKTTGKDRAISSASKTVGMKKTLVYHRGRAPRGERTNWVMHEFRLEGKDLKMSNIAQDSYVLCRVFQKSGPGPKNGEQYGAPFREEDWNADILGKAETKSSVEMGHISTNGSSSSKTMEEVISYHGENPPLDNEIVAQVDKPAPARSDYVIDRILEENPPLDNEIVAQVDEPAPARSDYDIDRILEEWIDNPNDMEPNTNENELVRGNQDWDALISKETLEHTIVQTEDVEVFNDLGDLFGNINNPVQRNMEDYAGVFHLQDGRGVEERVSTSIDPFISNPHESSPAFLDGSFLELKDLANPVELNSSDLE…	695	At5g04410.1	725	4e-88
sp v3.0 unigen37893	PpNAC26	Full-length	B	MASSVQAAAVNFPPGFRFRPSDEEIVGFYLKNKVHGNKFEFDVIREIDLYKCEPWDLPEKSFLPSRDLEWYFFCPRDRKYPNGSRSNRATEAGYWKATGKDRKVSCRSNNHKIGTKKTLVFYKGRAPNGERTDWLMHEYRLEGTQCKGGTNLQDLYVLSRVFKKPKQGSNDQETFEAFPMLNNTSSPTDGSDGDIEGQSEDRSSPGKPEDDAPASSRSETSSEILDNKTEDINCIDGPPMESPQDISNPNWNSVSLRHTSTNENDDSQWRNQKVQNDPFYPSYEEDCFPHVLENPYRVNNDYSLGTPMNSSLMESEAFERCLDFGSFSDQDGIDLASMLNSFECDDLYSVLPIIEEEKNDEPCVAGFLTSMPDNGVQIQFRSRPQLPHSNQQPLPSQGT…	723	At3g17730.1	600	1e-73
sp v3.0 unigen3467	PpNAC27	Full-length	B	MASFSRLPGFGFHPTDEELVAYYLKRKVHGHKIEHDIIPEVDLYKCEPWDLPDKIFLQSKNLQWHFFSPRDRKYPNGSRTNRATEAGYWKATGKDRKVTSQRSTIGTKKTLVFHMGRAPFGERTDWVMHEYRIDEKECQAAGLQDSFVLCRVVKKNGLGTKSDDQSVAPTEKNDSDGANNNTLPGNPAETFCTGHQSPVLQEGENKSNLKLPSEASYENLSDMNGESIERWLDVLLDDPDQNCSITSPAELTNNAKVDTAQEIQEVISSPLNWVQDFDWIPAGVDFNMPGDLEHLQFSNTLETFEEAEIIEEIFHTAQASQADSIEANSLLLSDYLDEILGGEELRDEYHDTSMVQTGNHTNPEGTGIQLRQRSQICQQELPYEGTAMKRVRLQKYPVQ…	677	At1g65910.1	658	3e-77
sp v3.0 unigen112940	PpNAC28	N-terminal	B	MAPVSLPPGFRFHPSDEELVGYYLKRKVHGRKIELDIIPEVDLYKFEPWDLPDKSFLPNRDLEWYFFSPRDKKYPNGTRTNRATEAGYWKATGKDRKISSKSSMIGTKKTLVFYGGRAPHGRRTDWVMHEYRLDETQCEGAAGVQDAFVLCRVFKKNGIEPRIGSLNEPPIQRNAF	176	At1g65910.1	756	4e-96
sp v3.0 unigen35915	PpNAC29	Full-length	B	MGTLALPPGFRFHPTDEELISCYLKGKLNHALKEAELEVIPEVDVYRNEPWDLPEKSFLPSRDMEWYFFSSRDRKYPNGSRTNRATEAGYWKATGRDRTVYSRASTVGKKKTLVFYRGRAPQGERTDWIMHEYRLEENECEAGPCLQNAFVLCRVFKKSGLGTESGEQCTAPLERGDLSPTEENPSSGYSGDMEVQSEDPSMPVEGIDANLHLPSKISSKILHDTTGDNAPLNKWLDILLDDTIPNSSCVAADEDTIHTQVDAMPDTPRIQCESACLPSVESELRDIPVNISFPQYTVPNGCLDAYFEEERMLEEMLSVAPEDYTNFKAYHTSLGDTCADILNGGYIKVKNLIPSIKELENHDSCLWEVPYPSFDCEGSGIQLCTGSPFLQSHKQGFSF…	523	At1g65910.1	656	2e-79
sp v3.0 unigen13591	PpNAC30	C-terminus	C	RKKVAAKRIDLDVIKDIDLYKIEPWDLQEKCKIGSEEQTEWYFFSHKDKKYPTGTRTNRATAAGFWKATGRDKAIYCKLNLIGMRKTLVFYKGRAPNGQKSDWIMHEYRLETNENATPQEEGWVVCRVFKKRITTQRKGNDDTVCWYEDQVGLLPELDSPKKLPQGGSMGYQLPFACKQELELHYHMSHDPFLQLPQLESPKVPCNASSSAPGKRAECSMQYNGFETGCNMEGHHGNANPQSAATQEDQQGVNTYNEEQVTDWRVLDKFVASQLSQEDVSKDARFSNETMYPIPDHMTVLLRQSNKHEQQADYASNSNCDVDLWSFAGK	328	At1g12260.1	775	1e-102
sp v3.0 unigen704	PpNAC31	Full-length	C	MAAANSQSCVPPGFRFHPTDEELLHYYLRKKVSYEMIDLNVIRDVDLNKLEPWDLHETCKIGSAPQDEWYFFSHKDKKYPTGTRTNRATAAGFWKATGRDKIIFMNCKRIGMRKTLVFYTGRAPHGQKTEWIMHEYRLDDKEKLQVNEDGWVVCRVFKKRMHNKDAKDINTERERSSPSGNDEERSAHALPQLMDFPSGEQVLHQYNHQHLDLGKPPPQARYSFSHDLFAQMSDLKPLDGATCNPSSTVIKSFIPQSLLHMNNSRRPQSINMLMGHLPEGPQIKLTANDFREDQRSNDWTLLDSLMGSHVDQTEPNKQMRYNDHPQALDGSSHGLALGVNRYDNNHYSSAGIEYWNFEK	359	At1g79580.1	641	4e-82
sp v3.0 unigen19192	PpNAC32	Full-length	G	MARAPWLIDSRRFATKIKNPTFDPSKEDRNGGLVRKCPNCNYEFDNSDVAQQWPGLPAGVKFDPSDQELMGHLAAKVGVGNGKPHPLIDEFIPTLEEDDGICSAHPENLPGVKQDGSMCHFFHTTAKAYHTGNRKRRKIQEDRWHKTGKTRPVIENGIHRGWKKILVLYVSTGKGKMFEKTNWVMHQYHLGSEEDENDGEFVVSKIFYQQQHKQSDKNEVPQETEVTSLIPIPDPLTPVTSAPKLSSHAKSQADLDSVREEQLDCMDSPGQGVSHHTNENLDYSTWQGLNCRENISLDDSFLLPKESQSRVDSQQLLDDFLFCAETVQCSSPQNLIPDAVEHGRIKAKELDKYGNVSDAIPCLDNTELDTPPQNAILDLGEHGRIKAKELDKTVNAPDM…	436	At1g25580.1	726	1e-92
sp v3.0 unigen11171	PpNAC33	Full-length	G	MARPWITDGRRIAMKIRNPTQLLENDNENGRNDVRISCPNCDYEIDNSHVPQEWPGLPCGVKFEPSDEQLVGHLAAKVGIGNSRPHPLINEFILTLEERDGICYTHPENLPGVKQDGSSTHFFHRTSKAYTTGTRKRRKVDNFRWHKTGKTRKVCENGEQIGCKKIMVLYTTPAKGSKSVRTDWVMHQYHLGTEEDEKEDEFVVSKIQLKQCDKNDPGIPEEEDAGTSNSKGDPSTPTTSTPPQPCSKKQHPCLDRIEEEHMFRASSPQAEDLDPKFHLPSKPIEAECDGQIYIPDVTSWLAGESQCFEDSQEQMVGHFSCEEILGNGSCQENAEETNNIPGLSDCGRIGGNEHEKEMHQTSYSDLANLDFDTPPDGPIPLDSQFSSQESLLGWLKNFG…	402	At1g25580.1	610	7e-76
sp v3.0 unigen32049	PpNAC34	C-terminus	G	RKIQSECDLQGGETRWHKTGKTRPVSVNGKQKGCKKILVLYTNFGKHRKPEKTNWVMHQYHLGVHEEEKEGELVVSKVFYQTQPRQCNWERTSSDIAGSAITRNQSQEMTPIHPGDASFKNYPAAVMVGKAMADINPGPSCTYNVDGVQQASADQFTFASCPRSLDEGISDSTTGKGSESSHCTPHSCDEHEDHEHDQHNAINDALKRGFPMSAGGGGHEIIALRFNRRSDGVNVELKSSGRHRGQSSNADVTCMAGESQEPDHDGDLDAVEGSLSRPQVLIPHEKIQNVAGKSFPQKLSFEEDIFMYPTGIKEAPALTNSQETDW	326	At4g29230.1	959	1e-126
sp v3.0 unigen34736	PpNAC35	Full-length	G	MAGKNRNSTGSSQLIDAKLEEYRIKQCPACGHQIERQEALQDWPGLPCGVKFDPTDQELIEHLQGKVGLDNSAPHPLIDEFIPTIGGEDGICYSHPEKLPGISRDGLIRHFFHRPSKAYTTGTRKRRKIQTARDESSEGETRWHKTGKTRPVLVNGKQKGCKKILVLYTNFGKHKKPEKTNWVMHQYHLGSLEEEKEGELVVSKIFYQTQPRQCNWEKVTDGGDTHRVSVTEGTRVSERCTAGETVSSTARHIYNHLEQQTKITHCSYDLSLGQSRLEDSDRVSISE	287	At4g29230.1	812	1e-107
sp v3.0 unigen7635	PpNAC36	Full-length	G	MAEKNRNSASSSQLIDSKLEEYRIKRCPACGHQIEREEALQDWAGLPSGVKFDPTDQELIEHLQGKISSDNSSPHPLIDDFIPTIEGGDGICYTHPEKLPGISRDGLVRHFFHRPSKAYTTGTRKRRKIQTPCAEVGEGETRWHKTGKTRPVMVNGMQKGCKKILVLYTNFGKHRKPEKTNWVMHQYHLGSQEEEKEGELVVSKIFYQTQPRQCNWEKATDSKDAGNASRTETTQVSERCTAGETVSSSDRHNYSAYNPLEEQARATHSSHKLSIAQSRSESSDQGIDSRSPESTHCTTSIGDGKVDLHLNKDTHVVKPCNHCNNMMIREDQIASGSGEEQRDHLPSLNESHFTNLLFCHETLQAGALNSTAKLQRYGSVDLDDLAAEFGLPLDDKTNS…	428	At4g29230.1	915	1e-120
sp v3.0 unigen44829	PpNAC37	C-terminus	E	TKTDWMMHEFRLPTVAVSNPCKRSMDKDLPPNDSWAICRIFKKSTVAQRAPPHMWAPTMADRAVESSNNNYMGGLNFNSNNDYRLNEVIPNINQTSAASTNISCHMAADHIRSCSTDDLQYSNYYQEQVAGTYKLGAKSTMPVPAGIRTISFPNLDFSNTLDFSHLDPSVKNTLNFMTCMLQIPSTVVDHNSSQPLPPPKTHHQDDNVSPDHYQADGTCIAQQQSESLLKKNNILSSLPISENDMTTPLPFQSNLFDAFKDNVSTSPWDIPTSTIL	276	At5g39820.1	508	8e-63
