# Supplementary material for: The NAC transcription factor family in maritime pine (Pinus Pinaster): molecular regulation of two genes involved in stress responses
Source: BMC Plant Biol. 2015 Oct 24;15:254. doi: 10.1186/s12870-015-0640-0 (PMC4619436; doi:10.1186/s12870-015-0640-0)
Supplement: Additional file 2: — Amino acid sequence logos of 21 motifs identified in PpNAC proteins using MEME. Data shown are the number of proteins containing each motif, the width, the E-value, the domain in which it is located, and the annotation of each motif is indicated. (XLS 379 kb) [file 12870_2015_640_MOESM2_ESM.xls]

## Sheet: Hoja1
Motif	Region	HMM annotation	Width (aa)	Sites	E-value
1	N-terminal	NAC Subdomain D	21	33	2.6e-462
2	N-terminal	NAC Subdomain C	24	30	5.0e-470
3	N-terminal	NAC Subdomain A	21	34	4.6e-442
4	N-terminal	NAC Subdomain B	21	31	2.0e-339
5	N-terminal	NAC Subdomain C	15	28	4.6e-256
6	N-terminal	NAC Subdomain E	21	27	5.9e-182
7	N-terminal	subf G	50	4	7.7e-074
8	C-terminal	subA	50	4	1.2e-046
9	C-terminal	subfA	41	4	1.9e-036
10	C-terminal	subfA	50	5	9.8e-040
11	N-terminal	subfG	15	5	1.0e-032
12	C-terminal	SubfG	21	5	1.1e-029
13	N-terminal	SubfG	21	4	1.1e-029
14	C-terminal	SubfA	19	4	3.9e-008
15	N-terminal	SubfA	10	5	9.9e-008
16	C-terminal	SubfC	23	3	2.9e-002
17	N-terminal	subfG	11	4	3.4e-002
18	C-terminal	subfC	12	3	1.0e-002
19	C-terminal	subfD	8	3	7.4e-001
20	C-terminal	subfD	13	3	4.3e+002
21	C-terminal	subfB	12	3	3.4e+002
